# Supplementary material for: The Intrinsic Parameters of the Polyamide Nanofilm in Thin-Film Composite Reverse Osmosis (TFC-RO) Membranes: The Impact of Monomer Concentration
Source: Membranes (Basel). 2022 Apr 11;12(4):417. doi: 10.3390/membranes12040417 (PMC9032585; doi:10.3390/membranes12040417)
Supplement: Supplementary file 1 [file membranes-12-00417-s001.zip]

Archive with 1 entries (1 files):
- membranes-1657934-supplementary.pdf
